# Supplementary material for: Novel Bacillus-Infecting Phage Bquatquinnuvirus eskimopiis (Strains B450T and B450C), Founder of a New Genus, and the Properties of Its Endolysin
Source: Int J Mol Sci. 2025 Dec 22;27(1):131. doi: 10.3390/ijms27010131 (PMC12786184; doi:10.3390/ijms27010131)
Supplement: Supplementary file 1 [file ijms-27-00131-s001.zip]

Archive with 1 entries (1 files):
- ijms-3996828-supplementary.pdf
